# Supplementary material for: Transcriptome Screening and Identification of Chemosensory Genes in the Goji Berry Psyllid, Bactericera gobica (Hemiptera: Psyllidae)
Source: Biology (Basel). 2025 Aug 21;14(8):1105. doi: 10.3390/biology14081105 (PMC12383947; doi:10.3390/biology14081105)
Supplement: Supplementary file 1 [file biology-14-01105-s001.zip]

Archive with 6 entries (5 files):
- biology-3758692-supplementary/Supplementary Files/
- biology-3758692-supplementary/Supplementary Files/Supplementary materials S10-Gene Sequences.pdf
- biology-3758692-supplementary/Supplementary Files/Supplementary materials S8-TPM - revised a1.xlsx
- biology-3758692-supplementary/Supplementary Files/Supplementary materials.pdf
- biology-3758692-supplementary/Supplementary Files/Supporting materials  S7-Genetic identification.xlsx
- biology-3758692-supplementary/Supplementary Files/Supporting materials S9-amplification efficiency.xlsx
