# Supplementary material for: Transcriptome Screening and Identification of Chemosensory Genes in the Goji Berry Psyllid, Bactericera gobica (Hemiptera: Psyllidae)
Source: Biology (Basel). 2025 Aug 21;14(8):1105. doi: 10.3390/biology14081105 (PMC12383947; doi:10.3390/biology14081105)
Supplement: Supplementary file 1 [file biology-14-01105-s001.zip › biology-3758692-supplementary/Supplementary Files/Supplementary materials S8-TPM - revised a1.xlsx]

## Sheet: log2（TPM+1）
gene_id	FA1	FA2	FA3	FH1	FH2	FH3	FB1	FB2	FB3	MA1	MA2	MA3	MH1	MH2	MH3	MB1	MB2	MB3
CSP1	14.4889	14.1311	14.3567	12.3643	12.1682	11.8711	11.2271	11.4877	11.4214	14.5121	14.7816	14.6495	12.4495	11.7684	11.8943	11.4466	11.3861	11.5994
CSP2	12.9917	12.8587	12.9546	6.25516	6.14777	5.1871	5.86544	6.07107	6.05218	13.076	13.4435	13.1675	6.58244	5.81098	5.27089	6.24339	6.10989	6.25463
CSP3	4.68589	4.5895	3.7449	3.15282	3.85386	3.81671	2.91572	1.7847	2.52029	4.81718	4.52126	4.56413	2.34949	3.13012	3.14564	1.92657	2.51104	1.34443
CSP4	0.433933	1.76392	3.04839	0	0	0	0	0	0	4.92725	1.10804	0.11292	0	0	0	0	0	0
CSP5	0.287758	1.93364	1.47197	0	0	0	0	0	0	4.88863	0.152935	1.01741	0	0	0	0	0	0
CSP6	0.348438	0	0.657863	0	0	0	0	0	0	3.67376	0.352522	0	0	0	0	0	0	0
CSP7	1.65174	1.50601	1.9964	3.01672	3.68112	3.516	4.42874	4.41158	4.00124	1.72497	2.58303	1.19672	2.7573	3.94488	3.46873	3.26009	3.78998	3.72275
CSP8	0	0.715638	3.33553	0	0	0	0	0	0	1.35097	0.453387	0	0	0	0	0	0	0
CSP9	0	0.629206	0.608719	0	0	0	0	0	0	1.42565	0	0	0	0	0	0	0	0
CSP10	13.1369	12.8217	12.9684	11.409	11.4311	11.2915	10.8278	10.429	10.5228	13.0488	13.1714	13.3999	10.9128	10.925	10.8292	10.4253	10.5351	10.0829
CSP11	10.1725	9.58083	9.81401	9.26262	8.81774	8.73465	7.98561	8.06107	8.00268	10.2082	10.1931	10.449	9.2354	8.87633	8.89477	8.38601	7.99748	7.80039
CSP12	7.25527	7.67504	7.57265	7.23509	7.48203	7.44952	5.67056	5.02886	5.12447	7.35222	7.82133	6.88896	6.21983	7.09643	6.81353	4.14877	4.89373	4.0669
CSP13	7.32847	7.13025	7.06056	7.50881	7.42549	7.43328	7.13004	6.74739	6.76354	7.30385	7.12755	7.43942	7.53924	7.45691	7.44355	6.40593	6.73379	6.14316
CSP14	7.31015	6.95187	7.23879	6.96177	7.25226	7.25233	9.67106	9.60419	9.50119	7.30618	6.93039	7.29508	6.79247	6.82984	6.90822	4.74937	6.64683	4.51678
CSP15	6.76573	6.35831	6.3525	3.55303	3.85243	3.37166	1.79659	1.73751	1.8775	6.84508	5.98704	7.18881	3.08448	3.10075	3.25138	1.97607	2.00332	2.82956
CSP16	4.75937	5.09543	4.91353	3.56835	4.29373	4.03434	2.70956	3.19027	2.7292	5.11969	4.81296	4.67608	2.81772	4.09405	3.61233	2.21259	3.50068	1.45153
CSP17	4.25085	3.88707	3.42852	2.26779	2.16369	1.99547	1.84808	1.31166	1.63694	3.78768	3.51515	4.01903	1.75435	1.22324	2.15887	1.81005	2.00332	1.29741
CSP18	1.20342	0.400785	0.185276	0.714239	0.377138	0.888637	3.54734	2.04876	2.34281	0.818688	0.632041	0.165826	0.431164	1.01997	0.218612	2.71359	1.25633	0.555709
OBP1	12.0554	12.2509	12.3756	2.72968	3.0341	2.50733	5.42962	5.99037	5.8484	12.1115	12.5865	12.2043	2.51482	2.53407	2.51418	2.26864	2.446	2.03616
OBP2	11.8541	11.0652	11.0341	13.762	13.6287	13.7798	10.0074	10.1481	10.144	11.7112	11.1559	11.9952	13.6844	13.6836	13.9762	9.90049	10.0795	10.1012
OBP3	8.35167	8.36512	8.44079	0.676639	0.163154	0.516606	0.254022	0.144434	0.258363	8.42233	8.64287	8.5513	0.460496	0.057861	0.160093	0.0617146	0.0643067	0.109567
OBP4	6.45149	6.81779	6.87752	6.02626	6.35968	6.33158	5.86966	4.9684	5.26816	6.60463	7.04365	6.1431	5.12178	5.632	5.87903	4.82537	5.23886	4.83043
OBP5	6.33762	6.26462	6.21104	4.30528	4.24713	4.12149	4.32779	4.8665	4.82994	6.39937	6.60891	6.58804	3.96734	4.08899	3.84334	4.73825	4.85475	4.41132
OBP6	5.68193	5.76864	5.82464	6.50944	6.21183	6.4339	4.34526	5.07763	5.04984	5.52406	6.04859	5.97987	6.79233	5.94847	6.25642	4.63538	4.70697	3.99592
OBP7	0.570536	0.450318	3.13695	0	0	0	0	0	0	3.70852	0.706559	0	0	0	0	0	0	0
OBP8	0	0.488625	0.660417	0	0	0	0	0	0	3.63834	0	0	0	0	0	0	0	0
OBP9	0.209853	2.08472	2.68493	0	0	0	0	0	0	2.32125	0.842531	0	0	0	0	0	0	0
OBP10	0	0	0.391858	0	0	0	0	0	0	2.9583	1.08499	0	0	0	0	0	0	0
OBP11	0.149934	1.72941	1.19979	0	0	0	0	0	0	2.24135	0.636754	0.383952	0	0	0	0	0	0
OBP12	0.277639	1.52094	1.31961	0	0	0	0	0	0	2.09019	0.586594	0.177971	0.115866	0	0	0	0	0
OBP13	0	0.394133	0.487653	0	0	0	0	0	0	2.55558	0.164039	0	0	0	0	0	0	0
OBP14	0.199438	0.334851	0.322881	0	0	0	0	0	0	1.62207	0.678827	0	0	0	0	0	0	0
OBP15	1.1283	0	0.170454	5.4032	5.47189	4.7382	2.30698	2.31008	2.66968	0.199676	0.378976	0.498502	5.46891	5.62837	5.36861	2.12475	2.17173	2.69187
OR1	6.68239	6.60486	5.87301	4.04496	4.61731	4.70122	2.98659	2.78128	2.86366	7.01531	6.07725	6.80854	2.90782	4.79941	4.51164	2.37504	2.33048	2.05338
OR2	3.60237	3.66611	3.10459	0.217514	0.217598	0.213713	0	0	0	3.70875	3.53305	3.65561	0	0.0589807	0.21359	0	0	0
OR3	3.14833	3.5241	2.87946	0.0679646	0.254628	0	0.18862	0.510343	0.439038	3.40486	3.00434	3.41532	0.0584295	0	0.249994	0.561308	0.470721	0.818226
OR4	3.09183	3.38328	2.95747	1.01187	0.91359	1.11391	0.177367	0.0835506	0.0395069	3.17255	3.22278	3.04916	1.1127	1.17072	0.997925	0.199732	0.158526	0.0935835
OR5	2.97515	3.04098	2.45991	0.270061	0.141397	0	0.261462	0.125066	0.0399965	3.47367	2.76982	3.2468	0.160395	0	0	0.202074	0	0.0481381
OR6	1.79502	2.42034	2.27446	0	0	0	0	0	0	2.40341	2.53639	2.45715	0	0	0	1.24586	1.72452	1.47943
OR7	2.1062	2.21237	1.86599	0	0.0863183	0.084708	0.375658	0.346099	0.138807	2.20879	2.24992	2.2672	0.144853	0.171767	0	0.266108	0	0
OR8	1.64476	1.88124	2.26588	1.14333	0.912149	1.30887	0.160817	0.721792	0.163655	1.86795	2.14232	1.77144	1.04515	0.765454	0.705012	1.42534	1.26059	1.20618
OR9	2.11387	1.67787	1.70488	1.14308	0.976162	1.12817	0	0	0.0697153	2.20034	1.76394	2.11531	0.786484	1.24099	1.08802	0	0.186607	0.162872
OR10	1.89593	2.27406	1.13063	0	0	0	0	0	0	2.10954	1.43323	2.17943	0	0	0	0.497107	0	0
OR11	1.34152	1.23374	1.20028	2.7922	1.9872	2.06511	0.184221	0.456767	0	1.39975	0.871087	1.33268	2.8413	2.37788	2.47675	0	0.215662	0.188467
OR12	1.73224	1.31925	1.19193	3.32736	3.51067	3.46425	1.20694	1.71238	1.70272	1.68084	1.03976	1.46908	3.41207	3.67317	3.64163	0.782479	1.15081	1.04002
OR13	1.19575	1.28713	1.53231	0	0	0	0	0	0	1.0242	1.03291	1.18752	0	0	0	0	0	0
OR14	1.89618	1.27583	1.04695	0	0	0	0	0	0	1.27104	1.18711	0.726815	0	0	0	0.383827	0.110326	0.0959703
OR15	1.05955	1.35273	1.37789	0.139324	0.0879887	0	0	0	0	1.31933	1.47869	1.20601	0	0	0	0	0.158137	0
OR16	1.33554	1.45909	1.01117	1.05865	1.40981	1.32203	0.797302	0.923542	0.605929	0.909506	1.37329	0.824805	1.54126	1.28546	1.55411	0.877739	0.101365	0.704864
OR17	1.06418	1.52328	0.872331	0	0	0	0	0	0	0.81939	0.914036	1.24295	0	0	0	0	0	0
OR18	0.85511	0.928105	1.35109	0	0	0	0	0	0	0.855937	1.30757	1.00066	0	0	0	0.315606	0	0
OR19	0.591946	1.15649	0.716946	0	0	0	0	0	0	0.592568	0.1744	0.667634	0	0	0	0	0	0
OR20	0.832829	0.904454	0.570086	0	0.36461	0	0	0	0.0825283	0.875246	0.963322	0.254983	0.0861959	0	0	0.394922	0.728389	0
OR21	0.924035	0.840531	0.814893	0	0	0.192737	0.0980133	0	0	0.842255	0.14662	0.794812	0	0.200904	0	0.309615	0.501918	0.841809
OR22	0.46813	0.744571	0.518388	0.234242	0.770152	0.230172	1.01501	0.696348	0.900444	0.821802	0.175633	0.560037	0.380846	0	0.428394	0.471199	0.264746	0.606922
OR23	0.522166	1.34314	0.677627	0.104623	0.104665	0	0	0	0	0.408714	0.582176	0.265872	0	0	0	0.22008	0	0.103504
OR24	0.538675	0.73526	0.173302	0.272824	0	0	0.264145	0	0	0.202979	0	0.879806	0	0	0.689202	1.09781	0.30784	0
OR25	1.12244	0.855634	0.919143	1.34407	1.34443	1.61113	1.16194	1.66948	1.87241	1.29738	0.90984	0.80526	2.06562	1.26478	1.48655	1.92958	1.35767	1.28515
OR26	0.775572	1.76354	1.09332	0	0	0	1.06911	2.27548	2.26025	1.41954	0.882024	1.47144	0	0.53097	0.218612	1.29934	1.74473	1.58499
IR1	4.71557	4.50715	4.2345	0.483126	0.614079	0.475388	0.0894807	0.159181	0.113003	4.97409	4.35227	4.79236	0.295392	0.71898	0.634658	0.0514615	0.10534	0.0916123
IR2	3.13024	3.48753	3.22299	0.708903	1.18108	1.21106	0.25016	0.598891	0.111117	3.47672	3.48317	3.16215	0.855447	1.13738	1.01971	0.971651	1.06066	1.37324
IR3	3.42524	3.14843	2.75939	0.0922784	0.0468962	0.0460096	0	0	0.03852	3.50817	2.9752	3.29559	0	0.492129	0.0459814	0.195002	0.15472	0.0912876
IR4	3.02987	3.18323	2.8471	4.64714	4.96877	4.94394	5.00598	4.93533	4.99446	3.23313	2.98527	3.05811	4.49031	5.24325	5.16778	4.82277	5.05007	4.52211
IR5	2.8256	2.77925	2.49138	4.31584	4.37675	4.1197	4.10581	4.1372	3.99675	2.87265	2.89115	2.70277	3.91282	4.50999	4.38928	3.98502	4.07288	3.44388
IR6	2.55812	2.28877	2.47014	6.15004	6.4597	6.50849	2.60835	2.39039	2.43876	2.71877	2.62897	2.70963	5.83804	6.67322	6.78895	2.65874	2.71718	2.59388
IR7	2.59336	2.27606	1.62899	1.69856	0.991715	0.818765	2.54255	2.31557	2.64962	2.61038	1.88076	2.5593	0.823513	1.42723	0.466455	2.46649	2.39961	2.73462
IR8	2.08446	2.27983	2.05693	0.118293	0.227706	0.323694	0.0772206	0.170308	0.275051	2.1137	2.01931	1.77953	0.343083	0.524315	0.257631	1.08635	1.54603	1.63811
IR9	2.1005	1.88625	1.19823	0.489865	0.394621	0.693418	0.148478	0.161659	0.0521484	2.09092	1.55087	2.1521	0.132553	0.834605	0.363269	0.288619	0.269412	0.0627103
IR10	1.72872	1.48701	1.28137	0	0	0	0	0	0	1.76826	1.17801	1.92927	0	0	0	0	0	0
IR11	1.77739	2.09988	1.39522	0.0751752	0.0970238	0.274928	0.141765	0.0663439	0.178207	1.8183	1.45713	1.8226	0.24285	0	0.0780604	0.303806	0.16637	0.145081
IR12	1.78856	1.50874	1.30301	0	0.0637458	0.180052	0	0	0	1.80348	1.27855	1.20544	0	0.245227	0	0	0	0
IR13	0	0	0	0	0	0	0	0	0	1.81815	0	0	0	0	0	0	0	0
IR14	1.3071	0.992628	0.501583	3.78524	4.16668	4.5504	0.805701	0.750026	0.965282	1.1343	0.649947	1.32115	2.21791	4.2767	4.26591	0.614127	1.07508	0.8208
IR15	0	0.241212	1.15256	0	0	0	0	0	0	2.47243	0.18842	0	0	0	0	0	0	0
IR16	0	0.197704	0.0982933	0	0	0	0	0	0	2.5665	0	0	0	0	0	0	0	0
IR17	0.987417	0.683523	0.872835	1.94376	1.60145	1.97328	1.32472	0.778779	0.95835	1.21925	0.960388	0.864514	1.89915	2.16242	1.76256	1.07995	1.25952	1.22696
IR18	0.135075	0.175965	0.734863	0	0	0	0	0	0	2.35828	0.0700091	0	0	0	0	0	0	0
IR19	0.83208	0.659978	0.676423	1.76066	2.50541	2.86229	0.777658	0.469648	0.756247	0.665335	0.898922	1.3441	0.75857	2.70514	2.38475	2.22821	2.60261	2.10218
IR20	0.535113	0.992155	0	0	0	0	0	0	0	0.292564	0	0	0	0	0	0	0	0
IR21	0	0	0.713594	0	0	0	0	0	0	1.76484	0	0	0	0	0	0	0	0
IR22	1.02698	0.491991	0.370309	2.88041	3.35488	3.63171	0.206083	0.641427	0.334221	0.759346	0.553182	0.279788	0.966586	3.63494	3.49776	0.231787	0.932717	0.394683
IR23	0.698162	0.210007	0.379494	3.08469	3.1465	3.25502	0.870969	0.51778	0.264283	0.775908	0.62346	1.05156	1.81677	3.50069	3.23591	0.343475	0.356542	0.447815
IR24	0	0.0456744	0.31853	0	0	0	0	0	0	2.24135	0.151814	0	0	0	0	0	0	0
IR25	0.209137	0.972425	0.943925	0	0.621338	0	0	0	0	0.392199	0.635244	0.283513	0	0.534229	0.50803	0	0	0
IR26	0.23637	0	0.202387	0	0	0	0	0	0.264535	0.776536	0.783673	0	0	0	0	0	0.356872	0
IR27	0	0	1.21844	0	0	0	0	0	0	0.258609	0	0	0	0	0	0	0	0
IR28	0	0	0.353995	0	0	0	0	0	0	1.84247	0	0	0	0	0	0	0	0
IR29	0	0	0	0	0	0	0	0	0	1.3794	0	0	0	0	0	0	0	0
IR30	3.28052	3.46664	3.14134	4.50534	4.93651	4.87093	4.54405	4.48744	4.53862	3.44483	3.00004	3.22297	4.32213	5.2085	5.12752	4.28335	4.56069	3.86936
IR31	2.65967	2.66771	2.48141	0.256975	0.103921	0.326461	0.138787	0.135953	0.273279	2.50162	2.20287	2.27612	0.417294	0.882664	0.456122	1.50655	2.15704	1.88237
IR32	0	0.0720869	0.103996	2.20381	2.78359	2.94054	0.105322	0.245234	0.344704	0.0381552	0.102054	0.112641	1.21156	3.0482	2.94639	0.806032	0.811758	0.602253
GR1	4.23733	4.2969	3.98357	0.369362	0.210612	0.591224	0.148371	0.18679	0.0521092	4.38911	4.0779	4.34512	0.230308	0.523491	0.458544	0.259076	0.0721606	0.151833
GR2	1.44646	1.77921	1.49051	0.465595	1.28032	0.880399	0.633609	0.74003	0.475182	1.65178	1.30362	1.75266	0.984834	1.41167	0.80487	0.875426	0.816879	0.730458
GR3	0.292225	0.672192	0.250888	0	0	0	0	0	0	1.08684	0	0.502574	0	0	0.684858	0	0	0
GR4	0.625045	1.19965	1.10219	1.25668	1.01134	1.24082	1.12852	1.68248	1.68015	1.18892	1.09632	0.781492	0.972027	0.776198	1.33325	0.554212	1.22855	0.924798
GR5	0	0	2.10366	0	0	0	0	0	0	0.343931	0	0.169615	0.398192	0.964417	0	3.48026	3.42607	3.58562
GR6	0.288097	0.663794	0.247294	0	0	0	0.372218	0	0	0	0	0	0	0	0	0	0	0
GR7	0.311844	0.64795	0	0.289178	0.736483	0.725362	0	0.573537	0.54064	0.402871	0.407053	0	0.651239	0.64998	0.725007	0	0	0
GR8	5.58587	0	5.84806	0	0	0	0.093773	0	1.67471	1.28812	5.13922	0	0	0	0	0	0	0.183127
SNMP1	5.93447	5.62102	4.86269	0	0.218019	0	0	0	0	6.45716	5.2571	5.941	0	0	0	0	0	0
SNMP2	1.99684	2.25475	2.01934	0	0	0	0	0	0	1.71023	1.17256	2.59177	0	0	0.0973081	0	0	0
SNMP3	0	0.165709	0.433585	0	0	0	0	0	0	1.2529	0.188993	0	0	0	0	0	0	0

## Sheet: Shapiro-Wilk
	tissue	Shapiro-Wilk
		Statistic	df	Significance
CSP1	FA	0.978	3	0.714
	FH	0.986	3	0.775
	FB	0.926	3	0.473
	MA	1	3	0.978
	MH	0.883	3	0.334
	MB	0.941	3	0.533
CSP2	FA	0.939	3	0.524
	FH	0.825	3	0.175
	FB	0.818	3	0.159
	MA	0.923	3	0.461
	MH	0.99	3	0.806
	MB	0.808	3	0.133
CSP3	FA	0.826	3	0.178
	FH	0.79	3	0.09
	FB	0.971	3	0.672
	MA	0.856	3	0.257
	MH	0.765	3	0.033
	MB	1	3	0.998
CSP4	FA	1	3	0.981
	MA	0.897	3	0.376
CSP5	FA	0.94	3	0.526
	MA	0.882	3	0.329
CSP6	FA	0.999	3	0.935
	MA	0.821	3	0.166
CSP7	FA	0.948	3	0.561
	FH	0.922	3	0.46
	FB	0.78	3	0.068
	MA	0.981	3	0.739
	MH	0.987	3	0.782
	MB	0.843	3	0.223
CSP8	FA	0.902	3	0.392
	MA	0.965	3	0.642
CSP9	FA	0.774	3	0.055
	MA	0.75	3	0
CSP10	FA	0.998	3	0.924
	FH	0.865	3	0.282
	FB	0.914	3	0.433
	MA	0.971	3	0.67
	MH	0.843	3	0.223
	MB	0.919	3	0.448
CSP11	FA	0.985	3	0.768
	FH	0.865	3	0.28
	FB	0.909	3	0.415
	MA	0.794	3	0.1
	MH	0.788	3	0.087
	MB	0.966	3	0.644
CSP12	FA	0.92	3	0.451
	FH	0.847	3	0.232
	FB	0.859	3	0.265
	MA	1	3	0.993
	MH	0.96	3	0.614
	MB	0.823	3	0.172
CSP13	FA	0.929	3	0.484
	FH	0.82	3	0.162
	FB	0.782	3	0.071
	MA	0.994	3	0.856
	MH	0.852	3	0.247
	MB	0.996	3	0.879
CSP14	FA	0.892	3	0.361
	FH	0.75	3	0
	FB	0.985	3	0.767
	MA	0.772	3	0.05
	MH	0.96	3	0.615
	MB	0.831	3	0.19
CSP15	FA	0.761	3	0.023
	FH	0.98	3	0.731
	FB	0.992	3	0.829
	MA	0.942	3	0.537
	MH	0.822	3	0.169
	MB	0.774	3	0.054
CSP16	FA	0.998	3	0.909
	FH	0.974	3	0.689
	FB	0.781	3	0.069
	MA	0.953	3	0.585
	MH	0.98	3	0.731
	MB	0.978	3	0.718
CSP17	FA	0.996	3	0.873
	FH	0.982	3	0.742
	FB	0.985	3	0.767
	MA	0.998	3	0.91
	MH	0.994	3	0.851
	MB	0.936	3	0.512
CSP18	FA	0.9	3	0.386
	FH	0.967	3	0.653
	FB	0.89	3	0.356
	MA	0.942	3	0.537
	MH	0.932	3	0.494
	MB	0.961	3	0.619
OBP1	FA	0.984	3	0.757
	FH	0.992	3	0.829
	FB	0.925	3	0.47
	MA	0.89	3	0.354
	MH	0.774	3	0.054
	MB	0.994	3	0.852
OBP2	FA	0.778	3	0.064
	FH	0.837	3	0.206
	FB	0.772	3	0.049
	MA	0.966	3	0.648
	MH	0.752	3	0.005
	MB	0.83	3	0.188
OBP3	FA	0.86	3	0.268
	FH	0.955	3	0.591
	FB	0.779	3	0.064
	MA	0.991	3	0.814
	MH	0.925	3	0.471
	MB	0.791	3	0.092
OBP4	FA	0.853	3	0.248
	FH	0.813	3	0.145
	FB	0.964	3	0.635
	MA	1	3	0.972
	MH	0.961	3	0.622
	MB	0.759	3	0.02
OBP5	FA	0.992	3	0.831
	FH	0.957	3	0.601
	FB	0.801	3	0.116
	MA	0.824	3	0.173
	MH	1	3	0.989
	MB	0.93	3	0.489
OBP6	FA	0.985	3	0.764
	FH	0.925	3	0.471
	FB	0.778	3	0.064
	MA	0.846	3	0.231
	MH	0.976	3	0.705
	MB	0.825	3	0.175
OBP7	FA	0.783	3	0.076
	MA	0.887	3	0.345
OBP8	FA	0.929	3	0.484
	MA	0.75	3	0
OBP9	FA	0.919	3	0.448
	MA	0.976	3	0.7
OBP10	FA	0.75	3	0
	MA	0.977	3	0.708
OBP11	FA	0.965	3	0.641
	MA	0.85	3	0.24
OBP12	FA	0.868	3	0.289
	MA	0.901	3	0.39
	MH	0.75	3	0
OBP13	FA	0.888	3	0.347
	MA	0.798	3	0.11
OBP14	FA	0.816	3	0.153
	MA	0.991	3	0.821
OBP15	FA	0.86	3	0.269
	FH	0.82	3	0.162
	FB	0.756	3	0.014
	MA	0.987	3	0.78
	MH	0.983	3	0.75
	MB	0.812	3	0.143
OR1	FA	0.821	3	0.166
	FH	0.844	3	0.225
	FB	0.987	3	0.783
	MA	0.906	3	0.404
	MH	0.861	3	0.271
	MB	0.852	3	0.245
OR2	FA	0.834	3	0.198
	FH	0.766	3	0.036
	MA	0.951	3	0.572
	MH	0.937	3	0.517
OR3	FA	0.991	3	0.818
	FH	0.932	3	0.498
	FB	0.906	3	0.406
	MA	0.769	3	0.043
	MH	0.914	3	0.43
	MB	0.929	3	0.485
OR4	FA	0.957	3	0.599
	FH	1	3	0.979
	FB	0.958	3	0.608
	MA	0.944	3	0.544
	MH	0.965	3	0.642
	MB	0.984	3	0.755
OR5	FA	0.834	3	0.198
	FH	0.999	3	0.948
	FB	0.982	3	0.746
	MA	0.96	3	0.614
	MH	0.75	3	0
	MB	0.916	3	0.439
OR6	FA	0.913	3	0.429
	MA	0.988	3	0.789
	MB	1	3	0.973
OR7	FA	0.952	3	0.58
	FH	0.764	3	0.031
	FB	0.842	3	0.219
	MA	0.947	3	0.558
	MH	0.864	3	0.279
	MB	0.75	3	0
OR8	FA	0.981	3	0.739
	FH	0.991	3	0.818
	FB	0.754	3	0.008
	MA	0.929	3	0.484
	MH	0.878	3	0.32
	MB	0.922	3	0.46
OR9	FA	0.796	3	0.106
	FH	0.816	3	0.154
	FB	0.75	3	0
	MA	0.89	3	0.353
	MH	0.966	3	0.644
	MB	0.844	3	0.224
OR10	FA	0.963	3	0.631
	MA	0.82	3	0.162
	MB	0.75	3	0
OR11	FA	0.916	3	0.437
	FH	0.822	3	0.168
	FB	0.988	3	0.788
	MA	0.843	3	0.223
	MH	0.901	3	0.39
	MB	0.843	3	0.222
OR12	FA	0.915	3	0.434
	FH	0.925	3	0.47
	FB	0.764	3	0.032
	MA	0.963	3	0.63
	MH	0.839	3	0.212
	MB	0.95	3	0.568
OR13	FA	0.935	3	0.507
	MA	0.79	3	0.091
OR14	FA	0.934	3	0.503
	MA	0.863	3	0.274
	MB	0.787	3	0.085
OR15	FA	0.809	3	0.136
	FH	0.977	3	0.712
	MA	0.991	3	0.814
	MB	0.75	3	0
OR16	FA	0.937	3	0.516
	FH	0.923	3	0.463
	FB	0.986	3	0.775
	MA	0.863	3	0.275
	MH	0.786	3	0.081
	MB	0.907	3	0.408
OR17	FA	0.947	3	0.555
	MA	0.907	3	0.41
OR18	FA	0.858	3	0.261
	MA	0.959	3	0.61
	MB	0.75	3	0
OR19	FA	0.906	3	0.406
	MA	0.861	3	0.271
OR20	FA	0.902	3	0.391
	FH	0.75	3	0
	FB	0.75	3	0
	MA	0.842	3	0.218
	MH	0.75	3	0
	MB	0.998	3	0.907
OR21	FA	0.914	3	0.433
	FH	0.75	3	0
	FB	0.75	3	0
	MA	0.801	3	0.117
	MH	0.75	3	0
	MB	0.975	3	0.697
OR22	FA	0.881	3	0.328
	FH	0.756	3	0.013
	FB	0.974	3	0.693
	MA	0.988	3	0.792
	MH	0.832	3	0.194
	MB	0.986	3	0.773
OR23	FA	0.886	3	0.342
	FH	0.75	3	0.001
	MA	0.997	3	0.893
	MB	0.999	3	0.935
OR24	FA	0.971	3	0.672
	FH	0.75	3	0
	FB	0.75	3	0
	MA	0.912	3	0.424
	MH	0.75	3	0
	MB	0.94	3	0.526
OR25	FA	0.916	3	0.439
	FH	0.751	3	0.002
	FB	0.942	3	0.537
	MA	0.901	3	0.388
	MH	0.938	3	0.518
	MB	0.833	3	0.197
OR26	FA	0.959	3	0.612
	FB	0.759	3	0.021
	MA	0.815	3	0.152
	MH	0.99	3	0.806
	MB	0.974	3	0.691
IR1	FA	0.994	3	0.853
	FH	0.792	3	0.095
	FB	0.966	3	0.646
	MA	0.946	3	0.55
	MH	0.892	3	0.361
	MB	0.926	3	0.473
IR2	FA	0.928	3	0.483
	FH	0.795	3	0.102
	FB	0.942	3	0.535
	MA	0.765	3	0.034
	MH	0.991	3	0.818
	MB	0.906	3	0.406
IR3	FA	0.991	3	0.815
	FH	0.764	3	0.032
	FB	0.75	3	0
	MA	0.987	3	0.778
	MH	0.819	3	0.162
	MB	0.984	3	0.755
IR4	FA	0.997	3	0.904
	FH	0.808	3	0.133
	FB	0.869	3	0.291
	MA	0.946	3	0.554
	MH	0.824	3	0.174
	MB	0.994	3	0.847
IR5	FA	0.852	3	0.245
	FH	0.916	3	0.437
	FB	0.907	3	0.41
	MA	0.823	3	0.17
	MH	0.894	3	0.367
	MB	0.852	3	0.247
IR6	FA	0.961	3	0.623
	FH	0.85	3	0.24
	FB	0.907	3	0.407
	MA	0.825	3	0.177
	MH	0.84	3	0.213
	MB	0.999	3	0.943
IR7	FA	0.962	3	0.628
	FH	0.891	3	0.356
	FB	0.959	3	0.61
	MA	0.802	3	0.12
	MH	0.979	3	0.719
	MB	0.893	3	0.362
IR8	FA	0.841	3	0.217
	FH	0.999	3	0.928
	FB	0.999	3	0.935
	MA	0.941	3	0.53
	MH	0.959	3	0.61
	MB	0.871	3	0.299
IR9	FA	0.916	3	0.438
	FH	0.958	3	0.606
	FB	0.839	3	0.211
	MA	0.825	3	0.177
	MH	0.962	3	0.627
	MB	0.813	3	0.147
IR10	FA	0.998	3	0.911
	MA	0.902	3	0.391
IR11	FA	0.998	3	0.907
	FH	0.831	3	0.191
	FB	0.961	3	0.621
	MA	0.759	3	0.02
	MH	0.959	3	0.612
	MB	0.849	3	0.237
IR12	FA	0.992	3	0.832
	FH	0.972	3	0.681
	MA	0.84	3	0.214
	MH	0.75	3	0
IR13	MA	0.75	3	0
IR14	FA	0.984	3	0.76
	FH	1	3	0.997
	FB	0.928	3	0.481
	MA	0.939	3	0.522
	MH	0.754	3	0.009
	MB	0.996	3	0.886
IR15	FA	0.899	3	0.381
	MA	0.807	3	0.131
IR16	FA	1	3	0.994
	MA	0.75	3	0
IR17	FA	0.98	3	0.731
	FH	0.809	3	0.136
	FB	0.962	3	0.628
	MA	0.934	3	0.505
	MH	0.968	3	0.654
	MB	0.881	3	0.327
IR18	FA	0.801	3	0.117
	MA	0.772	3	0.05
IR19	FA	0.821	3	0.166
	FH	0.96	3	0.617
	FB	0.802	3	0.119
	MA	0.969	3	0.66
	MH	0.87	3	0.294
	MB	0.924	3	0.467
IR20	FA	0.998	3	0.913
	MA	0.75	3	0
IR21	FA	0.75	3	0
	MA	0.75	3	0
IR22	FA	0.883	3	0.334
	FH	0.977	3	0.712
	FB	0.947	3	0.555
	MA	0.993	3	0.846
	MH	0.788	3	0.087
	MB	0.913	3	0.428
IR23	FA	0.97	3	0.666
	FH	0.976	3	0.7
	FB	0.991	3	0.819
	MA	0.973	3	0.686
	MH	0.865	3	0.28
	MB	0.842	3	0.22
IR24	FA	0.855	3	0.254
	MA	0.801	3	0.116
IR25	FA	0.778	3	0.063
	FH	0.75	3	0
	MA	0.954	3	0.585
	MH	0.787	3	0.083
IR26	FA	0.855	3	0.255
	FB	0.75	3	0
	MA	0.757	3	0.015
	MB	0.75	3	0
IR27	FA	0.75	3	0
	MA	0.75	3	0
IR28	FA	0.75	3	0
	MA	0.75	3	0
IR29	MA	0.75	3	0
IR30	FA	0.993	3	0.841
	FH	0.861	3	0.27
	FB	0.821	3	0.166
	MA	1	3	0.997
	MH	0.818	3	0.158
	MB	0.987	3	0.783
IR31	FA	0.782	3	0.073
	FH	0.955	3	0.592
	FB	0.765	3	0.034
	MA	0.92	3	0.453
	MH	0.812	3	0.144
	MB	0.992	3	0.829
IR32	FA	0.953	3	0.581
	FH	0.901	3	0.389
	FB	0.991	3	0.814
	MA	0.854	3	0.252
	MH	0.791	3	0.094
	MB	0.77	3	0.046
GR1	FA	0.887	3	0.344
	FH	0.991	3	0.818
	FB	0.942	3	0.536
	MA	0.854	3	0.25
	MH	0.906	3	0.406
	MB	0.993	3	0.838
GR2	FA	0.847	3	0.233
	FH	1	3	0.98
	FB	0.987	3	0.784
	MA	0.908	3	0.412
	MH	0.948	3	0.559
	MB	0.988	3	0.789
GR3	FA	0.823	3	0.17
	MA	0.998	3	0.917
	MH	0.75	3	0
GR4	FA	0.873	3	0.304
	FH	0.798	3	0.11
	FB	0.753	3	0.007
	MA	0.91	3	0.417
	MH	0.971	3	0.676
	MB	0.997	3	0.891
GR5	FA	0.75	3	0
	MA	1	3	0.985
	MH	0.99	3	0.809
	MB	0.967	3	0.65
GR6	FA	0.823	3	0.17
	FB	0.75	3	0
GR7	FA	1	3	0.959
	FH	0.769	3	0.042
	FB	0.793	3	0.098
	MA	0.758	3	0.017
	MH	0.763	3	0.028
GR8	FA	0.784	3	0.076
	FB	0.792	3	0.095
	MA	0.923	3	0.465
	MB	0.75	3	0
SNMP1	FA	0.946	3	0.551
	FH	0.75	3	0
	MA	0.994	3	0.846
SNMP2	FA	0.815	3	0.151
	MA	0.981	3	0.735
	MH	0.75	3	0
SNMP3	FA	0.982	3	0.742
	MA	0.86	3	0.268
a Lilliefors 顯著更正
b 當 组织 = FH 時，CSP4 是常數。已省略它。
c 當 组织 = FB 時，CSP4 是常數。已省略它。
d 當 组织 = MH 時，CSP4 是常數。已省略它。
e 當 组织 = MB 時，CSP4 是常數。已省略它。
f 當 组织 = FH 時，CSP5 是常數。已省略它。
g 當 组织 = FB 時，CSP5 是常數。已省略它。
h 當 组织 = MH 時，CSP5 是常數。已省略它。
i 當 组织 = MB 時，CSP5 是常數。已省略它。
j 當 组织 = FH 時，CSP6 是常數。已省略它。
k 當 组织 = FB 時，CSP6 是常數。已省略它。
l 當 组织 = MH 時，CSP6 是常數。已省略它。
m 當 组织 = MB 時，CSP6 是常數。已省略它。
n 當 组织 = FH 時，CSP8 是常數。已省略它。
o 當 组织 = FB 時，CSP8 是常數。已省略它。
p 當 组织 = MH 時，CSP8 是常數。已省略它。
q 當 组织 = MB 時，CSP8 是常數。已省略它。
r 當 组织 = FH 時，CSP9 是常數。已省略它。
s 當 组织 = FB 時，CSP9 是常數。已省略它。
t 當 组织 = MH 時，CSP9 是常數。已省略它。
u 當 组织 = MB 時，CSP9 是常數。已省略它。
v 當 组织 = FH 時，OBP7 是常數。已省略它。
w 當 组织 = FB 時，OBP7 是常數。已省略它。
x 當 组织 = MH 時，OBP7 是常數。已省略它。
y 當 组织 = MB 時，OBP7 是常數。已省略它。
z 當 组织 = FH 時，OBP8 是常數。已省略它。
aa 當 组织 = FB 時，OBP8 是常數。已省略它。
ab 當 组织 = MH 時，OBP8 是常數。已省略它。
ac 當 组织 = MB 時，OBP8 是常數。已省略它。
ad 當 组织 = FH 時，OBP9 是常數。已省略它。
ae 當 组织 = FB 時，OBP9 是常數。已省略它。
af 當 组织 = MH 時，OBP9 是常數。已省略它。
ag 當 组织 = MB 時，OBP9 是常數。已省略它。
ah 當 组织 = FH 時，OBP10 是常數。已省略它。
ai 當 组织 = FB 時，OBP10 是常數。已省略它。
aj 當 组织 = MH 時，OBP10 是常數。已省略它。
ak 當 组织 = MB 時，OBP10 是常數。已省略它。
al 當 组织 = FH 時，OBP11 是常數。已省略它。
am 當 组织 = FB 時，OBP11 是常數。已省略它。
an 當 组织 = MH 時，OBP11 是常數。已省略它。
ao 當 组织 = MB 時，OBP11 是常數。已省略它。
ap 當 组织 = FH 時，OBP12 是常數。已省略它。
aq 當 组织 = FB 時，OBP12 是常數。已省略它。
ar 當 组织 = MB 時，OBP12 是常數。已省略它。
as 當 组织 = FH 時，OBP13 是常數。已省略它。
at 當 组织 = FB 時，OBP13 是常數。已省略它。
au 當 组织 = MH 時，OBP13 是常數。已省略它。
av 當 组织 = MB 時，OBP13 是常數。已省略它。
aw 當 组织 = FH 時，OBP14 是常數。已省略它。
ax 當 组织 = FB 時，OBP14 是常數。已省略它。
ay 當 组织 = MH 時，OBP14 是常數。已省略它。
az 當 组织 = MB 時，OBP14 是常數。已省略它。
ba 當 组织 = FB 時，OR2 是常數。已省略它。
bb 當 组织 = MB 時，OR2 是常數。已省略它。
bc 當 组织 = FH 時，OR6 是常數。已省略它。
bd 當 组织 = FB 時，OR6 是常數。已省略它。
be 當 组织 = MH 時，OR6 是常數。已省略它。
bf 當 组织 = FH 時，OR10 是常數。已省略它。
bg 當 组织 = FB 時，OR10 是常數。已省略它。
bh 當 组织 = MH 時，OR10 是常數。已省略它。
bi 當 组织 = FH 時，OR13 是常數。已省略它。
bj 當 组织 = FB 時，OR13 是常數。已省略它。
bk 當 组织 = MH 時，OR13 是常數。已省略它。
bl 當 组织 = MB 時，OR13 是常數。已省略它。
bm 當 组织 = FH 時，OR14 是常數。已省略它。
bn 當 组织 = FB 時，OR14 是常數。已省略它。
bo 當 组织 = MH 時，OR14 是常數。已省略它。
bp 當 组织 = FB 時，OR15 是常數。已省略它。
bq 當 组织 = MH 時，OR15 是常數。已省略它。
br 當 组织 = FH 時，OR17 是常數。已省略它。
bs 當 组织 = FB 時，OR17 是常數。已省略它。
bt 當 组织 = MH 時，OR17 是常數。已省略它。
bu 當 组织 = MB 時，OR17 是常數。已省略它。
bv 當 组织 = FH 時，OR18 是常數。已省略它。
bw 當 组织 = FB 時，OR18 是常數。已省略它。
bx 當 组织 = MH 時，OR18 是常數。已省略它。
by 當 组织 = FH 時，OR19 是常數。已省略它。
bz 當 组织 = FB 時，OR19 是常數。已省略它。
ca 當 组织 = MH 時，OR19 是常數。已省略它。
cb 當 组织 = MB 時，OR19 是常數。已省略它。
cc 當 组织 = FB 時，OR23 是常數。已省略它。
cd 當 组织 = MH 時，OR23 是常數。已省略它。
ce 當 组织 = FH 時，OR26 是常數。已省略它。
cf 當 组织 = FH 時，IR10 是常數。已省略它。
cg 當 组织 = FB 時，IR10 是常數。已省略它。
ch 當 组织 = MH 時，IR10 是常數。已省略它。
ci 當 组织 = MB 時，IR10 是常數。已省略它。
cj 當 组织 = FB 時，IR12 是常數。已省略它。
ck 當 组织 = MB 時，IR12 是常數。已省略它。
cl 當 组织 = FA 時，IR13 是常數。已省略它。
cm 當 组织 = FH 時，IR13 是常數。已省略它。
cn 當 组织 = FB 時，IR13 是常數。已省略它。
co 當 组织 = MH 時，IR13 是常數。已省略它。
cp 當 组织 = MB 時，IR13 是常數。已省略它。
cq 當 组织 = FH 時，IR15 是常數。已省略它。
cr 當 组织 = FB 時，IR15 是常數。已省略它。
cs 當 组织 = MH 時，IR15 是常數。已省略它。
ct 當 组织 = MB 時，IR15 是常數。已省略它。
cu 當 组织 = FH 時，IR16 是常數。已省略它。
cv 當 组织 = FB 時，IR16 是常數。已省略它。
cw 當 组织 = MH 時，IR16 是常數。已省略它。
cx 當 组织 = MB 時，IR16 是常數。已省略它。
cy 當 组织 = FH 時，IR18 是常數。已省略它。
cz 當 组织 = FB 時，IR18 是常數。已省略它。
da 當 组织 = MH 時，IR18 是常數。已省略它。
db 當 组织 = MB 時，IR18 是常數。已省略它。
dc 當 组织 = FH 時，IR20 是常數。已省略它。
dd 當 组织 = FB 時，IR20 是常數。已省略它。
de 當 组织 = MH 時，IR20 是常數。已省略它。
df 當 组织 = MB 時，IR20 是常數。已省略它。
dg 當 组织 = FH 時，IR21 是常數。已省略它。
dh 當 组织 = FB 時，IR21 是常數。已省略它。
di 當 组织 = MH 時，IR21 是常數。已省略它。
dj 當 组织 = MB 時，IR21 是常數。已省略它。
dk 當 组织 = FH 時，IR24 是常數。已省略它。
dl 當 组织 = FB 時，IR24 是常數。已省略它。
dm 當 组织 = MH 時，IR24 是常數。已省略它。
dn 當 组织 = MB 時，IR24 是常數。已省略它。
do 當 组织 = FB 時，IR25 是常數。已省略它。
dp 當 组织 = MB 時，IR25 是常數。已省略它。
dq 當 组织 = FH 時，IR26 是常數。已省略它。
dr 當 组织 = MH 時，IR26 是常數。已省略它。
ds 當 组织 = FH 時，IR27 是常數。已省略它。
dt 當 组织 = FB 時，IR27 是常數。已省略它。
du 當 组织 = MH 時，IR27 是常數。已省略它。
dv 當 组织 = MB 時，IR27 是常數。已省略它。
dw 當 组织 = FH 時，IR28 是常數。已省略它。
dx 當 组织 = FB 時，IR28 是常數。已省略它。
dy 當 组织 = MH 時，IR28 是常數。已省略它。
dz 當 组织 = MB 時，IR28 是常數。已省略它。
ea 當 组织 = FA 時，IR29 是常數。已省略它。
eb 當 组织 = FH 時，IR29 是常數。已省略它。
ec 當 组织 = FB 時，IR29 是常數。已省略它。
ed 當 组织 = MH 時，IR29 是常數。已省略它。
ee 當 组织 = MB 時，IR29 是常數。已省略它。
ef 當 组织 = FH 時，GR3 是常數。已省略它。
eg 當 组织 = FB 時，GR3 是常數。已省略它。
eh 當 组织 = MB 時，GR3 是常數。已省略它。
ei 當 组织 = FH 時，GR5 是常數。已省略它。
ej 當 组织 = FB 時，GR5 是常數。已省略它。
ek 當 组织 = FH 時，GR6 是常數。已省略它。
el 當 组织 = MA 時，GR6 是常數。已省略它。
em 當 组织 = MH 時，GR6 是常數。已省略它。
en 當 组织 = MB 時，GR6 是常數。已省略它。
eo 當 组织 = MB 時，GR7 是常數。已省略它。
ep 當 组织 = FH 時，GR8 是常數。已省略它。
eq 當 组织 = MH 時，GR8 是常數。已省略它。
er 當 组织 = FB 時，SNMP1 是常數。已省略它。
es 當 组织 = MH 時，SNMP1 是常數。已省略它。
et 當 组织 = MB 時，SNMP1 是常數。已省略它。
eu 當 组织 = FH 時，SNMP2 是常數。已省略它。
ev 當 组织 = FB 時，SNMP2 是常數。已省略它。
ew 當 组织 = MB 時，SNMP2 是常數。已省略它。
ex 當 组织 = FH 時，SNMP3 是常數。已省略它。
ey 當 组织 = FB 時，SNMP3 是常數。已省略它。
ez 當 组织 = MH 時，SNMP3 是常數。已省略它。
fa 當 组织 = MB 時，SNMP3 是常數。已省略它。

## Sheet: levene.xlsx
	Statistic	df1	df2	Significance
CSP1	1.859	5	12	0.176
CSP2	4.167	5	12	0.02
CSP3	0.824	5	12	0.556
CSP4	7.582	5	12	0.002
CSP5	10.716	5	12	0
CSP6	13.493	5	12	0
CSP7	1.25	5	12	0.346
CSP8	9.393	5	12	0.001
CSP9	13.646	5	12	0
CSP10	1.695	5	12	0.21
CSP11	1.755	5	12	0.197
CSP12	1.088	5	12	0.415
CSP13	1.99	5	12	0.153
CSP14	10.57	5	12	0
CSP15	4.137	5	12	0.02
CSP16	2.488	5	12	0.091
CSP17	0.743	5	12	0.606
CSP18	2.254	5	12	0.116
OBP1	1.714	5	12	0.206
OBP2	4.559	5	12	0.015
OBP3	3.56	5	12	0.033
OBP4	0.726	5	12	0.617
OBP5	3.22	5	12	0.045
OBP6	2.42	5	12	0.097
OBP7	10.826	5	12	0
OBP8	14.797	5	12	0
OBP9	6.875	5	12	0.003
OBP10	6.442	5	12	0.004
OBP11	8.658	5	12	0.001
OBP12	9.433	5	12	0.001
OBP13	14.347	5	12	0
OBP14	5.348	5	12	0.008
OBP15	3.874	5	12	0.025
OR1	5.157	5	12	0.009
OR2	9.985	5	12	0.001
OR3	0.934	5	12	0.493
OR4	1.94	5	12	0.161
OR5	2.925	5	12	0.059
OR6	5.371	5	12	0.008
OR7	2.815	5	12	0.066
OR8	1.151	5	12	0.387
OR9	2.84	5	12	0.064
OR10	6.378	5	12	0.004
OR11	3.169	5	12	0.047
OR12	1.554	5	12	0.246
OR13	8.768	5	12	0.001
OR14	7.343	5	12	0.002
OR15	4.895	5	12	0.011
OR16	1.707	5	12	0.208
OR17	7.722	5	12	0.002
OR18	7.064	5	12	0.003
OR19	9.766	5	12	0.001
OR20	3.013	5	12	0.055
OR21	4.93	5	12	0.011
OR22	1.005	5	12	0.456
OR23	7.243	5	12	0.002
OR24	2.137	5	12	0.131
OR25	1.547	5	12	0.248
OR26	4.137	5	12	0.02
IR1	3.361	5	12	0.04
IR2	0.717	5	12	0.623
IR3	3.356	5	12	0.04
IR4	3.177	5	12	0.047
IR5	3.441	5	12	0.037
IR6	7.259	5	12	0.002
IR7	1.364	5	12	0.304
IR8	2.169	5	12	0.126
IR9	3.183	5	12	0.047
IR10	7.404	5	12	0.002
IR11	2.068	5	12	0.14
IR12	5.281	5	12	0.009
IR13	16	5	12	0
IR14	5.612	5	12	0.007
IR15	12.488	5	12	0
IR16	15.478	5	12	0
IR17	0.839	5	12	0.547
IR18	14.386	5	12	0
IR19	5.066	5	12	0.01
IR20	4.459	5	12	0.016
IR21	13.776	5	12	0
IR22	7.474	5	12	0.002
IR23	6.475	5	12	0.004
IR24	14.623	5	12	0
IR25	6.99	5	12	0.003
IR26	9.267	5	12	0.001
IR27	14.7	5	12	0
IR28	14.814	5	12	0
IR29	16	5	12	0
IR30	2.916	5	12	0.06
IR31	1.92	5	12	0.164
IR32	10.572	5	12	0
GR1	0.961	5	12	0.479
GR2	1.379	5	12	0.299
GR3	4.495	5	12	0.015
GR4	0.633	5	12	0.679
GR5	10.003	5	12	0.001
GR6	12.337	5	12	0
GR7	3.279	5	12	0.043
GR8	8.982	5	12	0.001
SNMP1	4.782	5	12	0.012
SNMP2	5.857	5	12	0.006
SNMP3	11.018	5	12	0

## Sheet: analysis
Gene	FA	FH	FB	MA	MH	MB
CSP1	a	b	c	a	b	c
CSP2	a	a	a	a	a	a
CSP3	a	a	a	a	a	a
CSP4	a	a	a	a	a	a
CSP5	a	a	a	a	a	a
CSP6	a	a	a	a	a	a
CSP7	c	b	a	c	b	ab
CSP8	a	a	a	a	a	a
CSP9	a	a	a	a	a	a
CSP10	a	b	d	a	c	d
CSP11	b	c	d	a	c	d
CSP12	a	ab	c	ab	b	d
CSP13	ab	a	b	a	a	c
CSP14	ab	ab	a	ab	ab	b
CSP15	a	ab	b	a	ab	ab
CSP16	a	ab	cd	a	bc	d
CSP17	a	b	b	a	b	b
CSP18	b	b	a	b	b	ab
OBP1	a	c	b	a	cd	d
OBP2	ab	ab	ab	ab	a	b
OBP3	ab	ab	ab	a	ab	b
OBP4	a	ab	b	ab	ab	ab
OBP5	ab	ab	ab	a	b	ab
OBP6	b	a	c	ab	ab	c
OBP7	a	a	a	a	a	a
OBP8	a	a	a	a	a	a
OBP9	a	a	a	a	a	a
OBP10	a	a	a	a	a	a
OBP11	a	a	a	a	a	a
OBP12	a	a	a	a	a	a
OBP13	a	a	a	a	a	a
OBP14	a	a	a	a	a	a
OBP15	c	a	b	c	a	b
OR1	ab	ab	ab	a	ab	b
OR2	a	a	a	a	a	a
OR3	a	a	a	a	a	a
OR4	a	b	c	a	b	c
OR5	a	a	a	a	a	a
OR6	a	a	a	a	a	a
OR7	a	a	a	a	a	a
OR8	a	ab	b	a	ab	ab
OR9	ab	ab	b	a	ab	ab
OR10	a	a	a	a	a	a
OR11	ab	a	ab	ab	a	b
OR12	ab	ab	ab	ab	a	b
OR13	a	a	a	a	a	a
OR14	a	a	a	a	a	a
OR15	a	a	a	a	a	a
OR16	a	a	bc	ab	a	c
OR17	a	a	a	a	a	a
OR18	a	a	a	a	a	a
OR19	a	a	a	a	a	a
OR20	a	a	a	a	a	a
OR21	a	a	a	a	a	a
OR22	a	a	a	a	a	a
OR23	a	a	a	a	a	a
OR24	a	a	a	a	a	a
OR25	a	a	a	a	a	a
OR26	a	a	a	a	a	a
IR1	ab	ab	ab	a	ab	b
IR2	a	ab	b	a	ab	ab
IR3	ab	ab	b	a	ab	ab
IR4	a	a	a	a	a	a
IR5	a	a	a	a	a	a
IR6	a	a	a	a	a	a
IR7	a	b	a	a	b	a
IR8	a	c	c	a	cd	b
IR9	a	a	a	a	a	a
IR10	a	a	a	a	a	a
IR11	a	a	a	a	a	a
IR12	a	a	a	a	a	a
IR13	a	a	a	a	a	a
IR14	a	a	a	a	a	a
IR15	a	a	a	a	a	a
IR16	a	a	a	a	a	a
IR17	b	a	b	b	a	b
IR18	a	a	a	a	a	a
IR19	a	a	a	a	a	a
IR20	a	a	a	a	a	a
IR21	a	a	a	a	a	a
IR22	a	a	a	a	a	a
IR23	a	a	a	a	a	a
IR24	a	a	a	a	a	a
IR25	a	a	a	a	a	a
IR26	a	a	a	a	a	a
IR27	a	a	a	a	a	a
IR28	a	a	a	a	a	a
IR29	a	a	a	a	a	a
IR30	c	ab	ab	c	a	b
IR31	a	b	b	ab	ab	ab
IR32	b	ab	ab	ab	a	ab
GR1	a	b	b	a	b	b
GR2	a	b	b	a	b	b
GR3	a	a	a	a	a	a
GR4	a	a	a	a	a	a
GR5	a	a	a	a	a	a
GR6	a	a	a	a	a	a
GR7	a	a	a	a	a	a
GR8	a	a	a	a	a	a
SNMP1	a	a	a	a	a	a
SNMP2	a	a	a	a	a	a
SNMP3	a	a	a	a	a	a
