# Supplementary material for: Transcriptome Screening and Identification of Chemosensory Genes in the Goji Berry Psyllid, Bactericera gobica (Hemiptera: Psyllidae)
Source: Biology (Basel). 2025 Aug 21;14(8):1105. doi: 10.3390/biology14081105 (PMC12383947; doi:10.3390/biology14081105)
Supplement: Supplementary file 1 [file biology-14-01105-s001.zip › biology-3758692-supplementary/Supplementary Files/Supporting materials S7-Genetic identification.xlsx]

## Sheet: OBP
	Unigene ID	Name	Lable	Strand	Length(nt)	Length(aa)	Complete ORF (5'3'lost)	Best BLAST hit Reference/Name/Species	E-value	identity(%)	Query cover(%）	Signal peptide	Signal peptide （aa）	pI	Mw(Da)	GRAVY	II	Sequencing platform	Accession number
	Cluster-17287.18328	OBP1	ORF3	+	396	131	complete	Select seq gb|QGX89948.1|general odorant-binding protein 6 [Diaphorina citri]	4e-67	75.57	100	NO		8.43	14866.7	-0.202	20.92	Illumina	PX125733
	Cluster-17287.18232	OBP2	ORF4	-	447	148	complete	Select seq gb|QPZ88899.1|odorant binding protein 9 [Diaphorina citri]	1e-85	85.14	100	YES	1-17	9.28	15855.5	-0.079	32.15	Illumina	PX125734
	Cluster-17287.19169	OBP3	ORF1	+	213	70	complete	Select seq ref|XP_008470659.1|general odorant-binding protein 83a-like [Diaphorina citri]	2e-33	75.71	100	NO		4.18	7811.83	-0.226	43.59	Illumina	PX125735
	Cluster-17287.14354	OBP4	ORF12	-	657	218	complete	Odorant-binding protein 73a, isoform C [Drosophila melanogaster]	1e-29	29.77	99	YES	1-20	6.43	24848	-0.604	45.07	Illumina	PX125736
	Cluster-17287.11752	OBP5	ORF1	+	465	154	complete	Select seq ref|XP_026685722.1|uncharacterized protein LOC103518003 isoform X1 [Diaphorina citri]	3e-81	75.34	94	YES	1-22	4.89	17699.1	-0.124	34.54	Illumina	PX125737
	Cluster-17287.21076	OBP6	ORF10	-	462	153	complete	Odorant-binding protein 28a [Drosophila melanogaster]	3E-4	25.96	66	NO		6.12	17339	-0.143	34.28	Illumina	PX125738
	Cluster-13398.0	OBP7	ORF2	-	600	199	complete	Select seq gb|APB03427.1|odorant-binding protein 4 [Sitobion avenae]	2E-140	97.49	100	YES	1-22	4.83	22502.5	-0.447	57.85	Illumina	PX125739
	Cluster-6891.0	OBP8	ORF2	-	486	161	complete	Select seq gb|AXE72022.1|OBP8 [Megoura viciae]	4e-109	96.27	100	YES	1-18	9.44	17464.4	-0.186	53.36	Illumina	PX125740
	Cluster-17287.2739	OBP9	ORF7	-	732	243	complete	Select seq gb|APB03425.1|odorant-binding protein 2 [Sitobion avenae]	8e-172	95.88	100	YES	1-19	9.31	25945.6	-0.389	32.01	Illumina	PX125741
	Cluster-863.0	OBP10	ORF2	-	432	143	complete	Select seq emb|CAR85649.1|odorant-binding protein 10 [Myzus persicae]	1e-82	99.17	84	YES	1-24	4.56	16054.7	0.032	45.91	Illumina	PX125742
	Cluster-16624.0	OBP11	ORF4	-	426	141	complete	Select seq ref|NP_001153529.1|odorant-binding protein 3 precursor [Acyrthosiphon pisum]	2e-95	96.45	100	YES	1-23	5.19	15809.2	-0.094	41.92	Illumina	PX125743
	Cluster-24470.0	OBP12	ORF5	-	666	221	complete	Select seq ref|NP_001153531.1|odorant-binding protein 5 precursor [Acyrthosiphon pisum]	1e-159	96.83	100	YES	1-25	8.92	25168.9	-0.587	38.49	Illumina	PX125744
	Cluster-3412.0	OBP13	ORF5	-	648	215	complete	odorant-binding protein 6 isoform X1 [Acyrthosiphon pisum]	2e-140	89.3	100	NO		7.9	25136.3	-0.531	51.94	Illumina	PX125745
	Cluster-11829.0	OBP14	ORF1	+	450	149	complete	Select seq ref|NP_001153533.1|odorant-binding protein 7 precursor [Acyrthosiphon pisum]	1e-92	87.25	99	YES	1-24	8.42	16846.9	-0.133	39.08	Illumina	PX125746
	Cluster-11711.0	OBP15	ORF4	+	450	149	complete	Select seq gb|QPZ88898.1odorant binding protein 8 [Diaphorina citri]	2e-82	82.12	100	YES	1-23	4.66	16323.6	-0.183	59.79	Illumina	PX125747

## Sheet: CSP
Unigene ID	Gene name	Lable	Strand	Length (nt/aa)	Complete ORF (5'3'lost)	Best BLAST hit Reference/Name/Species	E-value	identity (%)	Query cover （%）	Signal peptide	Signal peptide（aa）	pI	Mw(Da)	GRAVY	II	Sequencing platform	Accession number
Cluster-17287.18437	CSP1	ORF5	+	414 | 137	complete	QPZ88903.1 chemosensory protein 4 [Diaphorina citri]	1e-62	72.73	96	YES	1-19	8.07	15894.4	-0.796	44.39	Illumina	PX125724
Cluster-17287.18414	CSP2	ORF1	+	387 | 128	complete	XP_008473937.1 putative odorant-binding protein A10 [Diaphorina citri]	3e-42	55.65	96	YES	1-23	5.71	17170.7	-0.137	51	Illumina	PX125725
Cluster-17287.15456	CSP3	ORF1	+	552 | 183	complete	AQS80473.1 chemosensory protein 13 [Bemisia tabaci]	9e-50	52.9	84	YES	1-22	9.3	19690.5	-0.521	29.79	Illumina	PX125726
Cluster-17287.3928	CSP4	ORF6	-	279 | 92	complete	NP_001119651.1 chemosensory protein-like precursor [Acyrthosiphon pisum]	2e-34	91.04	72	YES	1-29	8.74	10638.6	-0.222	43.04	Illumina	PX125727
Cluster-24386.0	CSP5	ORF5	-	420 | 139	complete	ACJ64049.1 putative chemosensory protein CSP5 [Myzus persicae]	2e-78	100	100	YES	1-19	9.14	15329.9	-0.117	34.29	Illumina	PX125728
Cluster-17287.2045	CSP6	ORF1	+	396 | 131	complete	ACJ64047.1 putative chemosensory protein CSP1 [Myzus persicae]	3e-76	100	100	YES	1-21	6.35	15171.6	-0.527	55.78	Illumina	PX125729
Cluster-17287.32220	CSP7	ORF4	-	438 | 145	complete	AFJ54034.1 chemosensory protein [Bemisia tabaci]	2e-15	38.18	73	YES	1-19	8.92	15889.5	-0.259	30.13	Illumina	PX125730
Cluster-2946.0	CSP8	ORF6	-	468 | 155	complete	ULF48248.1 chemosensory protein 7 [Acyrthosiphon pisum]	4e-101	92.9	100	YES	1-24	9.53	17006.9	-0.201	51.16	Illumina	PX125731
Cluster-7396.0	CSP9	ORF1	+	312 | 103	complete	ULF48242.1 chemosensory protein 1 [Acyrthosiphon pisum]	6e-68	95.15	100	NO		8.9	12092	-0.791	27.48	Illumina	PX125732
transcript 23119/f3p0/2158	CSP10	ORF3	+	423 | 140	complete	AMA98185.1 chemosensory protein, partial [Blattella germanica]	3e-46	57.94	90	YES	1-19	8.92	19414.7	-0.264	35.48	PacBio	PX113680
transcript 25230/f178p0/1962	CSP11	ORF1	+	402 | 133	complete	AWC68029.1 chemosensory protein 27 [Matsumurasca onukii]	6e-38	63.37	75	YES	1-20	9.19	15216.8	-0.324	24.53	PacBio	PX113681
transcript 36197/f2p0/1236	CSP12	ORF3	+	384 | 127	complete	QPZ88903.1 chemosensory protein 4 [Diaphorina citri]	5e-46	57.72	94	YES	1-19	4.94	16036.2	-0.419	42.11	PacBio	PX113682
WB_transcript 32291/f17p0/1563	CSP13	ORF1	+	537 | 178	complete	AYN07335.1 chemosensory protein 7 [Yemma signatus]	7e-43	72.04	52	YES	1-21	9.83	19412.2	-0.288	44.27	PacBio	PX113683
transcript 38955/f2p0/598	CSP14	ORF3	+	375 | 124	complete	AIX97114.1 chemosensory protein 6 [Rhyzopertha dominica]	6e-48	64.75	95	YES	1-19	5.2	15449.6	-0.287	44.59	PacBio	PX113684
transcript 18396/f2p0/2441	CSP15	ORF5	+	276 | 91	complete	QPZ88903.1 chemosensory protein 4 [Diaphorina citri]	4e-25	74.63	70	YES	1-23	7.55	11095	-0.26	48.92	PacBio	PX113685
transcript 7217/f8p0/3169	CSP16	ORF2	+	429 | 142	complete	QJX74394.1 chemosensory protein 6 [Ceracris kiangsu]	2e-38	57.73	68	YES	1-27	9.56	17358.3	-0.286	44.98	PacBio	PX113686
transcript 9225/f5p0/3073	CSP17	ORF5	+	429 | 142	complete	QJX74394.1 chemosensory protein 6 [Ceracris kiangsu]	2e-38	57.73	68	YES	1-27	9.49	17459.4	-0.303	48.91	PacBio	PX113687
transcript 34323/f2p0/1421	CSP18	ORF1	+	411 | 136	complete	ARR95843.1:1-110 chemosensory protein 1 [Diaphorina citri]	5e-52	65.32	91	YES	1-26	8.51	15660.3	-0.411	43.95	PacBio	PX113688

## Sheet: SNMP
Unigene ID	Name	Lable	Strand	Length(nt/aa)	Complete ORF (5'3'lost)	Best BLAST hit Reference/Name/Species	E-value	identity(%)	Query cover(%)	TMD	pI	Mw(Da)	GRAVY	II	Sequencing platform	Accession number
Cluster-17287.18371	SNMP1	ORF3	-	270 | 89	complete	NP_001262803.1 sensory neuron membrane protein 1, isoform B [Drosophila melanogaster]	3e-18	42.53	97	1	6.13	10036.8	0.278	34.33	Illumina	PX125809
Cluster-17287.1180	SNMP2	ORF9	-	123 | 40	complete	XP_026675774.1 sensory neuron membrane protein 1 [Diaphorina citri]	5e-11	80	0.87	0	10	4750.65	-0.133	73	Illumina	PX125810
Cluster-7619.0	SNMP3	ORF2	+	354 | 117	complete	PSN43232.1 Sensory neuron membrane protein 1 [Blattella germanica]	3e-10	28.95	97	1	8.79	13760.5	0.36	32.82	Illumina	PX125811

## Sheet: OR
Unigene ID	Name	Lable	Strand	Length(nt/aa)	Complete ORF (5'3'lost)	Best BLAST hit Reference/Name/Species	E-value	identity(%)	Query cover(%)	TMD	pI	Mw(Da)	GRAVY	II	Sequencing platform	Accession number
Cluster-17287.22234	OR1	ORF12	-1	1446 | 481	complete	QPZ88913.1 odorant receptor co-receptor [Diaphorina citri]	0	90.46	95	7	6.39	54512.1	0.254	37.72	Illumina	PX125748
Cluster-17287.31265	OR2	ORF1	1	1338 | 445	complete	XP_008482312.1 odorant receptor 85b-like [Diaphorina citri]	6e-176	56.97	95	6	8.47	51885.4	0.357	41.54	Illumina	PX125749
Cluster-17287.20350	OR3	ORF17	-1	1398 | 465	complete	NP_524279.2 odorant receptor 85b [Drosophila melanogaster]	5e-09	25	32	4	9.13	53971.2	0.165	42.11	Illumina	PX125750
Cluster-17287.2114	OR4	ORF14	-1	1461 | 486	complete	QPZ88922.1 odorant receptor 9 [Diaphorina citri]	0	76.91	96	5	8.78	56452.7	0.086	47.27	Illumina	PX125751
Cluster-17287.2981	OR5	ORF2	1	285 | 94	complete	QPZ88925.1 odorant receptor 12 [Diaphorina citri]	2e-53	88.3	100	0	9.69	11517.7	0.153	37.41	Illumina	PX125752
Cluster-15806.0	OR6	ORF4	1	1359 | 452	complete	QPZ88926.1 odorant receptor 13 [Diaphorina citri]	5e-151	49.66	95	4	8.98	53888.6	0.172	44.53	Illumina	PX125753
Cluster-16905.2	OR7	ORF1	1	1344 | 447	complete	NP_523454.2 odorant receptor 22c [Drosophila melanogaster]	0.002	27.52	24	6	9.53	52689.1	0.181	55.59	Illumina	PX125754
Cluster-17287.19132	OR8	ORF9	-1	1374 | 457	complete	NP_524078.2 odorant receptor 71a, isoform B [Drosophila melanogaster]	0.003	20.68	58	4	9.41	53136.1	0.082	43.51	Illumina	PX125755
Cluster-17287.20349	OR9	ORF8	-1	1449 | 482	complete	QPZ88923.1 odorant receptor 10 [Diaphorina citri]	3e-89	34.61	97	3	9.38	57818	0.437	59.31	Illumina	PX125756
Cluster-17287.31218	OR10	ORF9	-1	1224 | 407	complete	NP_996069.1 odorant receptor 69a, isoform B [Drosophila melanogaster]	0.021	24.16	33	7	9.56	47745.6	0.345	40.43	Illumina	PX125757
Cluster-13741.0	OR11	ORF6	-1	483 | 160	complete	NP_524348.2 odorant receptor 88a [Drosophila melanogaster]	0.46	27.71	51	1	10.02	18605	0.239	41.38	Illumina	PX125758
Cluster-15510.0	OR12	ORF15	-1	1293 | 430	complete	XP_026678730.1 odorant receptor 2a-like [Diaphorina citri]	1e-39	58.62	26	5	9.54	51160.3	0.246	47.13	Illumina	PX125759
Cluster-13848.0	OR13	ORF2	1	936 | 311	NO	QPZ88920.1 odorant receptor 7 [Diaphorina citri]	6e-54	32.9	99	4	9.38	36231.8	0.262	45.72	Illumina	PX125760
Cluster-17287.32799	OR14	ORF1	1	1335 | 444	complete	NP_523359.2 odorant receptor 13a [Drosophila melanogaster]	0.003	21.21	22	6	8.45	50816.5	0.15	42.26	Illumina	PX125761
Cluster-17287.30748	OR15	ORF16	-1	1308 | 435	complete	XP_026678730.1 odorant receptor 2a-like [Diaphorina citri]	4e-42	57.63	27	2	9.28	50717.5	0.116	43.49	Illumina	PX125762
Cluster-17287.1653	OR16	ORF4	1	561 | 186	complete	gb|QPZ88920.1|odorant receptor 7 [Diaphorina citri]	6e-47	48.9	97	2	9.11	22086.8	0.025	22.6	Illumina	PX125763
Cluster-17287.29589	OR17	ORF1	1	1287 | 428	complete	NP_524289.1 odorant receptor 85f [Drosophila melanogaster]	1e-05	24.5	34	5	9.37	50432.4	0.157	37.01	Illumina	PX125764
Cluster-16357.0	OR18	ORF7	-1	1302 | 433	complete	QPZ88929.1 odorant receptor 16 [Diaphorina citri]	1e-35	26.82	93	5	9.17	51969	0.047	50.07	Illumina	PX125765
Cluster-23709.0	OR19	ORF2	1	471 | 156	complete	NP_523454.2 odorant receptor 22c [Drosophila melanogaster]	0.008	26.96	71	2	10.32	18496.9	0.214	62.98	Illumina	PX125766
Cluster-18264.0	OR20	ORF8	-1	1362 | 453	complete	QPZ88953.1 odorant receptor 40, partial [Diaphorina citri]	7e-18	38.66	26	6	9.07	54080.7	0.138	46.81	Illumina	PX125767
Cluster-19855.0	OR21	ORF1	1	1377 | 458	complete	NP_523711.3 odorant receptor 49a [Drosophila melanogaster]	0.002	23.12	32	4	9.44	54101.8	0.11	46.83	Illumina	PX125768
Cluster-9249.0	OR22	ORF1	1	441 | 146	NO	XP_002930023.2 olfactory receptor 4C11 [Ailuropoda melanoleuca]	0.01	31.71	82	3	9.23	17337.3	0.038	59.72	Illumina	PX125769
Cluster-17127.0	OR23	ORF4	1	987 | 328	complete	NP_523454.2 odorant receptor 22c [Drosophila melanogaster]	0.0003	23.33	36	2	9.44	38781.6	0.044	53.44	Illumina	PX125770
Cluster-17553.0	OR24	ORF2	1	510 | 169	NO	NP_523454.2 odorant receptor 22c [Drosophila melanogaster]	0.002	19.01	71	0	9.16	20282.6	-0.084	48.87	Illumina	PX125771
Cluster-16905.0	OR25	ORF8	1	396 | 131	complete	QPZ88963.1odorant receptor 50 [Diaphorina citri]	9e-37	46.09	97	4	9.5	15255.3	0.621	62.82	Illumina	PX125772
transcript 33480/f2p0/1491	OR26	ORF1	1	339 | 112	complete	XP_026678730.1 odorant receptor 2a-like [Diaphorina citri]	6e-38	55.05	97	1	9.89	16132.2	0.367	45.88	PacBio	PX113689

## Sheet: GR
Unigene ID	Name	Lable	Strand	Length(nt/aa)	Complete ORF (5'3'lost)	Best BLAST hit Reference/Name/Species	E-value	identity(%)	Query cover(%)	TMD	pI	Mw(Da)	GRAVY	II	Sequencing platform	Accession number
Cluster-17287.15935	GR1	ORF27	-	543 | 180	complete	XP_008487987.1 putative gustatory receptor 28b [Diaphorina citri]	1e-50	83.33	52	4	9.04	21055.5	0.938	31.8	Illumina	PX125802
Cluster-17287.28399	GR2	ORF7	-	222 | 73	complete	NP_001162633.1 gustatory receptor 2a, isoform C [Drosophila melanogaster]	1e-06	37.5	95	1	8.16	8467.97	0.566	34.97	Illumina	PX125803
Cluster-15283.0	GR3	ORF3	-	303 | 100	complete	XP_022904943.1 putative gustatory receptor 28b [Onthophagus taurus]	0.0006	25.51	98	1	8.69	11365.1	0.031	35.34	Illumina	PX125804
Cluster-17287.5345	GR4	ORF7	+	276 | 91	complete	XP_026686496.1 putative gustatory receptor 28b isoform X1 [Diaphorina citri]	4e-45	79.12	100	1	8.77	10111.6	0.286	33.38	Illumina	PX125805
Cluster-4729.0	GR5	ORF3	+	240 | 79	complete	XP_026679389.1 gustatory receptor 68a-like isoform X1 [Diaphorina citri]	4e-12	52.63	72	1	9.61	9312.22	0.195	18.21	Illumina	PX125806
Cluster-10267.1	GR6	ORF1	+	141 | 46	complete	NP_523504.2 gustatory receptor 28a [Drosophila melanogaster]	0.0006	40.48	91	1	9.52	5425.34	0.502	30.2	Illumina	PX125807
Cluster-17287.714	GR7	ORF10	-	996 | 331	complete	NP_728924.2 gustatory receptor 64f [Drosophila melanogaster]	2e-58	36.22	93	7	8.06	38145	0.516	29.1	Illumina	PX125808
transcript31982/f3p0/1604	GR8	ORF9	-	264 | 87	complete	XP_017298914.1 putative gustatory receptor 28b	5e-21	74.14	66	1	5.25	22852.3	0.421	35.52	PacBio	PX113693

## Sheet: IR 
Unigene ID	Name	Lable	Strand	Length(nt/aa)	Complete ORF (5'3'lost)	Best BLAST hit Reference/Name/Species	E-value	identity(%)	Query cover(%)	TMD	pI	Mw(Da)	GRAVY	II	Sequencing platform	Accession number
Cluster-17287.23694	IR1	ORF15	-	2817 | 938	complete	QPZ88972.1 ionotropic receptor 8 [Diaphorina citri]	0	93.4	100	3	5.7	106821	-0.201	41.69	Illumina	PX125773
Cluster-17287.20298	IR2	ORF32	-	2007 | 668	complete	QPZ88977.1 ionotropic receptor 13, partial [Diaphorina citri]	0	78.1	61	4	8.91	77501.3	0.046	38.14	Illumina	PX125774
Cluster-17287.8430	IR3	ORF4	+	2769 | 922	complete	QPZ88981.1 ionotropic receptor 17, partial [Diaphorina citri]	0	76.77	42	3	8.67	105768	-0.276	47.32	Illumina	PX125775
Cluster-17287.2084	IR4	ORF1	+	2748 | 915	complete	QPZ88969.1 ionotropic receptor 5 [Diaphorina citri]	0	82.2	99	3	5.36	103528	-0.18	39.36	Illumina	PX125776
Cluster-17287.23893	IR5	ORF6	+	1749 | 582	complete	XP_026680609.1 glutamate receptor ionotropic, kainate 3-like [Diaphorina citri]	0	67.79	95	0	5.37	64993.6	-0.383	38.47	Illumina	PX125777
Cluster-17287.22132	IR6	ORF5	+	2871 | 956	complete	QPZ88970.1 ionotropic receptor 6 [Diaphorina citri]	0	94.69	98	3	6.56	106862	-0.089	37.59	Illumina	PX125778
Cluster-17287.22438	IR7	ORF19	-	1692 | 563	complete	QPZ88989.1 ionotropic receptor 25, partial [Diaphorina citri]	9e-146	89.02	43	2	9.06	64654.9	-0.13	40.94	Illumina	PX125779
Cluster-17287.35131	IR8	ORF21	-	2661 | 886	complete	XP_012347986.1 ionotropic receptor 25a isoform X2 [Apis florea]	0	50.2	81	4	6.79	101890	-0.127	34.16	Illumina	PX125780
Cluster-17287.8407	IR9	ORF25	-	2601 | 866	complete	QPZ88965.1 ionotropic receptor 1 [Diaphorina citri]	0	71.67	99	4	5.83	98533.2	-0.063	37.7	Illumina	PX125781
Cluster-17287.23693	IR10	ORF1	+	75 | 24	NO	QPZ88972.1 ionotropic receptor 8 [Diaphorina citri]	6e-19	96	100	0	4.99	3356.63	-2.128	63.22	Illumina	PX125782
Cluster-17287.16233	IR11	ORF8	-	1635 | 544	complete	QPZ88979.1 ionotropic receptor 15, partial [Diaphorina citri]	6e-156	73.31	53	3	9.22	61407.9	-0.078	48.82	Illumina	PX125783
Cluster-17287.14024	IR12	ORF1	+	2277 | 758	complete	QPZ88975.1 ionotropic receptor 11 [Diaphorina citri]	0	79.46	98	5	9.26	87145.6	-0.096	42.78	Illumina	PX125784
Cluster-13112.1	IR13	ORF3	-	243 |80	NO	XP_022163717.1 glutamate receptor ionotropic, kainate 2-like [Myzus persicae]	2e-45	100	100	0	9.1	8981.46	-0.205	23.09	Illumina	PX125785
Cluster-17287.2347	IR14	ORF4	-	876 | 291	complete	QPZ88966.1 ionotropic receptor 2 [Diaphorina citri]	0	91.41	100	2	5.83	32427.8	-0.209	38.44	Illumina	PX125786
Cluster-2901.0	IR15	ORF7	-	840 | 279	complete	XP_022163757.1 glutamate receptor ionotropic, kainate 3-like isoform X2 [Myzus persicae]	0	100	100	2	5.03	31615	-0.291	46.32	Illumina	PX125787
Unigene ID	Name	Lable	Strand	Length(nt/aa)	Complete ORF (5'3'lost)	Best BLAST hit Reference/Name/Species	E-value	identity(%)	Query cover(%)	TMD	pI	Mw(Da)	GRAVY	II	Sequencing platform	Accession number
Cluster-588.1	IR16	ORF2	+	774 | 257	complete	XP_022163760.1 lutamate receptor ionotropic, kainate 2-like [Myzus persicae]	0	100	100	1	5.7	29575	-0.232	43.64	Illumina	PX125788
Cluster-17287.6544	IR17	ORF6	-	1302 | 433	complete	NP_651898.2 ionotropic receptor 100a[Drosophila melanogaster]	3e-05	19.71	75	2	9.71	51423.9	-0.227	46.24	Illumina	PX125789
Cluster-13112.0	IR18	ORF2	+	1407 | 468	complete	XP_022163717.1 glutamate receptor ionotropic, kainate 2-like [Myzus persicae]	0	99.79	100	3	5.79	53011.3	-0.263	34.35	Illumina	PX125790
Cluster-16614.0	IR19	ORF1	+	1950 | 649	complete	QPZ88976.1 ionotropic receptor 12 [Diaphorina citri]	0	93.99	43	1	9.69	72759.3	-0.577	56.01	Illumina	PX125791
Cluster-23923.0	IR20	ORF2	+	336 | 111	complete	QPZ88995.1 ionotropic receptor 31, partial [Diaphorina citri]	4e-65	88.39	100	0	5.72	13081.2	0.037	29.92	Illumina	PX125792
Cluster-1405.0	IR21	ORF1	+	663 | 220	NO	XP_022163757.1 glutamate receptor ionotropic, kainate 3-like isoform X2 [Myzus persicae]	3e-156	100	100	1	8.86	25583.6	-0.234	33.14	Illumina	PX125793
Cluster-17287.34534	IR22	ORF4	-	660 | 219	NO	QPZ88966.1 ionotropic receptor 2 [Diaphorina citri]	4e-132	90.7	97	1	6.66	25503.4	-0.246	23.87	Illumina	PX125794
Cluster-14565.0	IR23	ORF6	-	849 | 282	NO	QPZ88966.1 ionotropic receptor 2 [Diaphorina citri]	0	97.53	100	0	8.83	32751.7	-0.311	40.55	Illumina	PX125795
Cluster-7717.0	IR24	ORF2	+	2208 | 735	NO	XP_022163767.1 glutamate receptor ionotropic, kainate 2-like [Myzus persicae]	0	100	100	3	6.25	84361.3	-0.183	36.14	Illumina	PX125796
Cluster-21816.0	IR25	ORF5	-	1035 | 344	complete	XP_022163718.1 glutamate receptor ionotropic, kainate 1 isoform X1 [Myzus persicae]	0	100	100	3	9.31	38540.7	-0.042	38.28	Illumina	PX125797
Cluster-12382.0	IR26	ORF2	-	90 | 29	NO	XP_044011012.1 glutamate receptor ionotropic, kainate 2 isoform X1 [Aphidius gifuensis]	1e-20	100	93	0	5.45	7446.37	0.373	14.5	Illumina	PX125798
Cluster-1077.0	IR27	ORF3	-	429 | 142	NO	AUF73076.1 ionotropic receptor [Anoplophora chinensis]	1e-59	75.52	100	1	7.79	16187.7	-0.152	32.94	Illumina	PX125799
Cluster-588.0	IR28	ORF3	+	1728 | 525	NO	XP_022163760.1 glutamate receptor ionotropic, kainate 2-like [Myzus persicae]	0	100	100	1	5.07	65180.4	-0.159	33.13	Illumina	PX125800
Cluster-57.0	IR29	ORF3	-	405 | 134	NO	XP_022163717.1 glutamate receptor ionotropic, kainate 2-like [Myzus persicae]	2e-88	100	100	0	5.22	14704	0.155	45.68	Illumina	PX125801
transcript6669/f45p0/3248	IR30	ORF5	+	2748 | 915	complete	QPZ88969.1 ionotropic receptor 5 [Diaphorina citri]	0	82.2	99	3	5.36	103528	-0.18	88.51	PacBio	PX113690
transcript27249/f6p0/1891	IR31	ORF1	+	1431 | 476	complete	QJX74384.1 ionotropic receptor 8a [Ceracris kiangsu]	0	75.07	75	3	6.78	54644.6	-0.25	85.61	PacBio	PX113691
transcript5237/f2p0/3527	IR32	ORF1	+	2805 | 934	complete	XP_033607886.1 glutamate receptor ionotropic, kainate 2 isoform X13 [Cryptotermes secundus]	0	77.52	95	4	5.54	106002	-0.115	91.04	PacBio	PX113692
