# Supplementary material for: Transcriptome Screening and Identification of Chemosensory Genes in the Goji Berry Psyllid, Bactericera gobica (Hemiptera: Psyllidae)
Source: Biology (Basel). 2025 Aug 21;14(8):1105. doi: 10.3390/biology14081105 (PMC12383947; doi:10.3390/biology14081105)
Supplement: Supplementary file 1 [file biology-14-01105-s001.zip › biology-3758692-supplementary/Supplementary Files/Supporting materials S9-amplification efficiency.xlsx]

## Sheet: Sheet1
gene ID	amplification efficiency	R^2
OBP1	109.76	0.994
OBP2	102.7	0.827
OBP3	100.4	0.951
OBP4	105.8	0.996
OBP5	103.19	0.998
OBP6	106.4	0.994
OBP15	104.2	0.996
CSP1	107	0.974
CSP2	101.4	0.998
CSP3	109.1	0.993
CSP7	106	0.994
CSP10	109.9	0.977
CSP11	122.7	0.955
CSP12	91.3	0.937
CSP15	100.4	0.976
CSP16	91.2	0.974
CSP17	101	0.939
OR1	109.6	0.985
OR9	101.8	0.948
GR1	100.9	0.957
GR2	101.8	0.987
GR3	112.8	0.981
GR4	97.1	0.973
GR5	109.8	0.959
IR2	108.8	0.99
IR4	95.8	0.994
IR5	107.6	0.973
IR6	103.8	0.996
IR19	109.6	0.993
IR22	109.1	0.983
IR23	104.4	0.991
actin	103.8	0.998
gapdh	100.4	0.997
